# Supplementary material for: Hypertension-Related Status and Influencing Factors among Chinese Children and Adolescents Aged 6~17 Years: Data from China Nutrition and Health Surveillance (2015–2017)
Source: Nutrients. 2024 Aug 13;16(16):2685. doi: 10.3390/nu16162685 (PMC11357336; doi:10.3390/nu16162685)
Supplement: Supplementary file 1 [file nutrients-16-02685-s001.zip]

Archive with 1 entries (1 files):
- nutrients-3139713-supplementary.pdf
